# Supplementary material for: Emergence, Retention and Selection: A Trilogy of Origination for Functional De Novo Proteins from Ancestral LncRNAs in Primates
Source: PLoS Genet. 2015 Jul 15;11(7):e1005391. doi: 10.1371/journal.pgen.1005391 (PMC4503675; doi:10.1371/journal.pgen.1005391)
Supplement: S1 Table — (XLSX) [file pgen.1005391.s009.xlsx]

## Sheet: S1 Table
S1 Table. Annotations for 64 de novo protein-coding genes
Name	Chromosome	Strand	txStart	txEnd	cdsStart	cdsEnd	exonCount	exonStarts	exonEnds
ENSG00000008517	chr16	+	3115297	3119668	3115812	3119356	7	3115297,3115784,3117377,3117554,3117984,3118180,3118990,	3115495,3115827,3117416,3117614,3118011,3118240,3119668,
ENSG00000118267	chr18	+	32870245	32890730	32886588	32887860	3	32870245,32870973,32885939,	32870355,32871196,32890730,
ENSG00000136242	chr7	+	6522921	6524873	6523635	6524022	1	6522921,	6524873,
ENSG00000145063	chr2	-	11239976	11272302	11245743	11268923	7	11239976,11245442,11260888,11264708,11268846,11269109,11272140,	11240189,11245788,11261088,11264911,11269012,11269224,11272302,
ENSG00000149443	chr20	-	18790371	18810797	18790419	18810695	3	18790371,18805909,18810662,	18790759,18805992,18810797,
ENSG00000162968	chr2	+	200334618	200341658	200335311	200335767	2	200334618,200341199,	200337356,200341658,
ENSG00000167159	chr17	+	43717669	43719667	43717947	43719222	2	43717669,43718833,	43718032,43719667,
ENSG00000167747	chr19	-	51300961	51307974	51301351	51301705	5	51300961,51302550,51305473,51305710,51307828,	51302215,51302614,51305514,51305871,51307974,
ENSG00000172927	chr11	+	69061621	69064753	69062821	69063859	3	69061621,69062793,69063058,	69062043,69062962,69064753,
ENSG00000174407	chr20	+	61150767	61167971	61150806	61167884	2	61150767,61167650,	61150872,61167971,
ENSG00000175913	chr11	-	118303867	118305920	118305376	118305820	1	118303867,	118305920,
ENSG00000176833	chr10	-	44166724	44167105	44166724	44167105	1	44166724,	44167105,
ENSG00000176911	chr10	+	131585675	131586080	131585675	131586080	1	131585675,	131586080,
ENSG00000177822	chr4	-	183062806	183065619	183063628	183064075	4	183062806,183064855,183065199,183065491,	183064698,183064997,183065293,183065619,
ENSG00000178803	chr22	-	24825177	24828398	24827040	24827520	3	24825177,24826876,24828229,	24826344,24827530,24828398,
ENSG00000179522	chr3	-	161062588	161090668	161089828	161090521	3	161062588,161077589,161089222,	161064143,161077682,161090668,
ENSG00000180838	chr8	-	143762702	143763098	143762702	143763098	1	143762702,	143763098,
ENSG00000182457	chr22	+	31366662	31372049	31367515	31368998	3	31366662,31368840,31371155,	31367765,31369587,31372049,
ENSG00000183250	chr21	-	46354639	46359760	46354726	46357519	4	46354639,46355541,46357453,46359507,	46355011,46355805,46357597,46359760,
ENSG00000187488	chr1	+	1260142	1264276	1263570	1264236	3	1260142,1262215,1262620,	1260482,1262412,1264276,
ENSG00000196273	chr14	+	101123604	101139081	101138167	101138485	2	101123604,101137897,	101124047,101139081,
ENSG00000197916	chr16	+	88785022	88786867	88785190	88785580	1	88785022,	88786867,
ENSG00000198547	chr20	-	31219427	31239783	31238233	31238954	5	31219427,31228367,31237056,31238819,31239534,	31222072,31228489,31238683,31238968,31239783,
ENSG00000203930	chrX	+	139791923	139795948	139791961	139795948	3	139791923,139793785,139795681,	139791970,139793821,139795948,
ENSG00000204079	chr9	+	131062366	131064212	131063192	131063618	1	131062366,	131064212,
ENSG00000204091	chr6	+	40346075	40347638	40347049	40347352	2	40346075,40347020,	40346636,40347638,
ENSG00000204292	chr17	+	74846447	74857702	74846447	74857702	2	74846447,74857558,	74846756,74857702,
ENSG00000204380	chr2	-	159514848	159591514	159516571	159517039	4	159514848,159522359,159535757,159591239,	159518262,159522593,159535901,159591514,
ENSG00000204626	chr12	-	124411747	124419531	124418638	124419130	2	124411747,124418611,	124415090,124419531,
ENSG00000204666	chr19	+	50553845	50570050	50553959	50554328	3	50553845,50565056,50569331,	50554451,50565256,50570050,
ENSG00000204674	chr11	-	65392677	65393049	65392677	65393049	1	65392677,	65393049,
ENSG00000205056	chr12	+	92817734	92824730	92818456	92818822	2	92817734,92822809,	92819710,92824730,
ENSG00000205373	chr9	+	32550670	32551330	32550670	32551330	1	32550670,	32551330,
ENSG00000205557	chr14	-	88648200	88648650	88648200	88648650	1	88648200,	88648650,
ENSG00000205913	chr22	+	42348177	42354937	42354220	42354544	2	42348177,42353675,	42348425,42354937,
ENSG00000205965	chr4	+	8243757	8244285	8243757	8244285	1	8243757,	8244285,
ENSG00000206028	chr22	-	27063655	27068617	27068085	27068580	3	27063655,27064962,27067640,	27064852,27065401,27068617,
ENSG00000206096	chr21	-	33655804	33656188	33655804	33656188	1	33655804,	33656188,
ENSG00000206110	chr16	+	1015211	1015601	1015211	1015601	1	1015211,	1015601,
ENSG00000206113	chr4	+	2420700	2431045	2428464	2429106	3	2420700,2428185,2428430,	2420820,2428313,2431045,
ENSG00000212693	chr2	-	107422487	107422883	107422487	107422883	1	107422487,	107422883,
ENSG00000212736	chr5	+	14714788	14716601	14714824	14715172	1	14714788,	14716601,
ENSG00000214112	chr17	-	77015290	77023683	77015619	77016227	3	77015290,77016087,77023457,	77015698,77016318,77023683,
ENSG00000214130	chr7	+	136553831	136556710	136555870	136556320	3	136553831,136554007,136554551,	136553920,136554165,136556710,
ENSG00000214780	chr11	+	61532327	61535285	61534399	61534987	2	61532327,61534092,	61532593,61535285,
ENSG00000215071	chr6	+	3259293	3292218	3290562	3290928	2	3259293,3290032,	3259430,3292218,
ENSG00000215458	chr21	-	45225685	45232448	45231451	45232360	2	45225685,45228681,	45226469,45232448,
ENSG00000215494	chr21	-	43313828	43315499	43314689	43315148	2	43313828,43315305,	43315235,43315499,
ENSG00000215848	chr1	-	156381650	156399221	156381852	156382338	4	156381650,156384445,156396589,156399167,	156384090,156384545,156396664,156399221,
ENSG00000218478	chr22	+	29450182	29453442	29450627	29451104	1	29450182,	29453442,
ENSG00000221891	chr4	+	165878174	165878648	165878174	165878648	1	165878174,	165878648,
ENSG00000221899	chr14	-	69262510	69263011	69262510	69263011	1	69262510,	69263011,
ENSG00000221953	chr1	-	247274812	247275526	247274812	247275526	1	247274812,	247275526,
ENSG00000221990	chr5	-	441644	443258	442577	442937	1	441644,	443258,
ENSG00000223857	chr16	+	25043061	25044098	25043163	25043559	1	25043061,	25044098,
ENSG00000224013	chr11	+	61735452	61736755	61735575	61736070	1	61735452,	61736755,
ENSG00000225021	chr16	-	27225872	27226307	27225872	27226307	1	27225872,	27226307,
ENSG00000225860	chr17	+	49414359	49415223	49414478	49415006	1	49414359,	49415223,
ENSG00000225917	chr4	+	16228285	16230285	16228369	16229179	1	16228285,	16230285,
ENSG00000230294	chr12	+	131850563	131851064	131850621	131850981	1	131850563,	131851064,
ENSG00000235766	chr19	-	38794004	38795660	38795090	38795519	1	38794004,	38795660,
ENSG00000236314	chr14	-	99977603	99978896	99977815	99978286	1	99977603,	99978896,
ENSG00000244291	chr7	-	156431056	156433348	156432697	156433348	1	156431056,	156433348,
ENSG00000260456	chr16	-	87336419	87351022	87339364	87350848	5	87336419,87339324,87348576,87349377,87350696,	87336681,87339511,87348702,87349429,87351022,
