# Supplementary material for: Emergence, Retention and Selection: A Trilogy of Origination for Functional De Novo Proteins from Ancestral LncRNAs in Primates
Source: PLoS Genet. 2015 Jul 15;11(7):e1005391. doi: 10.1371/journal.pgen.1005391 (PMC4503675; doi:10.1371/journal.pgen.1005391)
Supplement: S3 Table — (XLSX) [file pgen.1005391.s011.xlsx]

## Sheet: S3 Table
S3 Table. Expression levels of human de novo genes and their orthologs in chimpanzee and rhesus macaque
Gene ID	Brain (C) K816*	Cerebellum (C) K818	Heart (C) K820	Liver (C) K823	Testis (C) K825	Brain (R) RB	Cerebellum (R) RB	Fat (R) RB	Heart (R) RB	Liver (R) RB	Muscle (R) RB	Testis (R) BurA	Brain (H) BPE	Cerebellum (H) KaM	Fat (H) BPE	Heart (H) BPE	Liver (H) BPE	Muscle (H) BPE	Testis (H) BPE
ENSG00000008517	0.835	2.28	24.236	1947	5.613	NA	NA	NA	NA	NA	NA	NA	1.484	1.83	14.239	8.876	22.739	6.636	4.857
ENSG00000118267	3.462	4.289	5.016	1.188	1.336	2.664	2.978	2.599	2.235	1.48	2.196	0.972	5.034	2.679	4.667	7.672	3.359	2.445	7.694
ENSG00000136242	0.184	0.116	0.189	0.959	0.604	0.01	0.061	0	0	0	0	0	0.236	0.359	1.085	0.576	2.531	1.092	0.935
ENSG00000145063	1.229	0	0	0	0	0	0	0	0	0	0	0.049	0.315	0	0	0	0	0	0.044
ENSG00000149443	0	0	0	0	0.507	0	0	0	0	0	0	0	0	0	0	0	0	0	1.397
ENSG00000162968	0.695	0	0	0	0.048	0.355	0	0	0	0	0	0	0.689	0	0	0	0	0	0.197
ENSG00000167159	2.578	7.23	0.048	0	0.645	0.788	1.988	0.377	0.214	0.236	0.163	0.232	0.146	1.754	0.029	0.138	0	0	0.065
ENSG00000167747	5.236	3.114	0.657	8.184	9.197	2.146	3.045	2.833	1.097	4.083	1.63	21.121	1.194	7.587	3.262	0.918	2.877	0.559	7.156
ENSG00000172927	0	0	0	0.094	0.101	0.065	0	0.047	0.023	0.028	0	0.04	0.008	0.017	0.949	0.013	1.197	0	0.116
ENSG00000174407	0	0	2.822	0	0	0.023	0	0	1.834	0	12.125	0	0	0	0	1.426	0	4.178	0.255
ENSG00000175913	1.086	0.961	0.084	0.026	0.038	0.011	0.011	0	0	0	0	0	0.624	0.625	0.034	0.08	0	0.145	0.023
ENSG00000176833	0	0	0	0	0.816	0	0	0	0	0	0	0	0	0	0	0	0	0	0.122
ENSG00000176911	0.183	0	0	0	0	0.092	0.508	0.418	0	0.372	0.084	0.056	0.091	0.096	0	0.074	0	0	0.077
ENSG00000177822	0.197	0.041	1.518	0.477	0	0.033	0.114	1.908	0.059	0.014	0.01	0.296	0.057	0	1.008	0.013	0	0.061	0.151
ENSG00000178803	0.167	0.188	0.086	1.979	0.463	0.005	0.005	0.086	0.081	4.496	0.063	2.169	0.019	0.645	0.009	0.064	1.946	0.023	1.343
ENSG00000179522	4.958	4.06	0.093	0.105	0	4.3	1.597	0.018	0.018	0.064	0.008	0.061	4.844	3.909	0.019	0.005	0.035	0	0.055
ENSG00000180838	0.34	0	0	0.991	19.583	NA	NA	NA	NA	NA	NA	NA	0	0.098	0	0	0	0	0.118
ENSG00000182457	8.764	21.012	8.928	4.683	42.58	9.037	7.308	17.103	6.098	4.604	10.607	5.751	12.525	13.535	14.701	9.759	2.508	4.326	19.243
ENSG00000183250	0.395	0.091	0.111	0.366	0.447	0.229	0.165	0.316	0.258	0.576	0.044	0.177	0.401	0.565	0.067	0.145	0.344	0	0.143
ENSG00000187488	14.147	6.254	11.827	7.789	25.362	5.321	4.349	7.199	6.82	8.861	6.682	122.31	2.47	10.02	6.366	14.286	9.42	3.772	17.682
ENSG00000196273	0.023	0	0	0	0.709	0.012	0	0	0	0.034	0	0.254	0	0	0	0	0	0	0.253
ENSG00000197916	1.015	0.252	0.83	7.979	0.248	0.133	0.075	0.058	0.044	0.096	0.062	0.488	0.804	3.815	11.497	1.122	1.27	0.211	1.229
ENSG00000198547	0.738	0.603	0	0	0.096	1.166	2.451	0.325	0.11	0.035	0.066	0.236	0.229	0.649	0.025	0.003	0	0	0.073
ENSG00000203930	17.995	61.963	0	0	0.221	8.191	8.113	0.121	0.038	0	0	0	4.132	9	0	0.021	0	0	0.022
ENSG00000204079	0.543	0.864	0.124	0.117	0.542	0.008	0.054	0.027	0	0.027	0	0.635	0.2	0.442	0.056	0.02	0.151	0	0.139
ENSG00000204091	2.092	0	0	0	16.516	0.135	0.079	0	0.043	0	0	41.787	0.57	0.132	0.073	0	0	0	22.186
ENSG00000204292	0	0	0	0	1.014	0	0	0.023	0	0	0	0	0	0	0	0	0	0	0.549
ENSG00000204380	1.831	2.581	1.098	0.717	0.964	0	0.01	0	0	0	0	0	1.164	1.865	0.466	0.164	0.133	0.116	0.424
ENSG00000204626	3.611	4.026	0.351	0.42	4.537	1.37	0.425	0.11	0.019	0.011	0.032	1.487	1.826	4.388	0.269	0.296	0.143	0.151	0.858
ENSG00000204666	0.506	0.931	0.071	0	1.145	0.024	0.013	0	0	0.01	0.015	0.044	0.163	0.128	0.023	0	0.025	0	0.112
ENSG00000204674	0.797	0.756	0	0.29	0.414	0	0	0	0	0	0	0	0.248	2.405	0.417	0.202	0.125	0.205	0.772
ENSG00000205056	0	0	0	0.028	0	0	0	0	0	0	0	0	0	0	0	0.004	0	0	0
ENSG00000205373	0.505	1.563	0.173	0.9	1.515	0	0	0	0.04	0	0	1.241	0.363	1.237	0.9	0.273	0.117	0.162	0.812
ENSG00000205557	0.858	21.919	0	0.125	2.137	0.242	1.448	0	0	0	0	0	1.003	4.58	0	0.033	0	0	0.035
ENSG00000205913	42.492	10.957	0	0	4.239	32.057	16.809	0.12	0.053	0	0.038	0.227	4.185	9.813	0	0	0	0	0.386
ENSG00000205965	0	0	0	0.413	0.294	0.989	0.403	0.791	0.174	0.178	0.317	0.893	0.07	0	0.555	0.028	0.073	0	0
ENSG00000206028	38.14	3.974	0	0	0.583	0	0	0	0	0	0	0.087	6.994	2.307	0.056	0.023	0.027	0.032	0.03
ENSG00000206096	0	0	0.298	1.125	0	0	0	0	0	0	0	0	0.096	0.203	0.202	0.059	0	0	0.121
ENSG00000206110	0	0	0	0	0	0	0	0	0	0	0	0	0.024	0.1	0.11	0.173	0	0.118	0.02
ENSG00000206113	0.113	0.444	0	0.015	1.584	0.031	0.171	0.049	0	0.05	0.007	4.235	0.058	0.367	0.012	0	0.011	0	0.361
ENSG00000212693	2.322	0.705	0	0	0.578	1.652	0.548	0.027	0	1.029	0	0.116	1.396	0.098	0	0.227	0	0	1.079
ENSG00000212736	2.62	3.574	1.328	6.533	3.187	0.291	1.168	0.593	0.416	0.458	0.671	0.462	0.757	1.845	1.017	1.022	3.011	0.32	1.739
ENSG00000214112	0	0	1.853	0.624	0	0	0.023	0	0	0	0	0	0	0	0.06	0.546	0	0	0
ENSG00000214130	0.062	0	0.832	0	0.032	0.077	0.004	0	0.92	0	0	0	0.011	0.016	0	1.696	0	0	0.032
ENSG00000214780	2.233	0	0	0	0	0.474	0.345	0.037	0	0.055	0	0.204	0.928	0.213	0	0	0.021	0	0.096
ENSG00000215071	0.591	0.566	0.099	0.908	0.199	0.301	0.278	0.152	0.376	0.212	0.683	0.701	0.48	0.753	0.571	0.065	0.29	0.411	0.522
ENSG00000215458	0.957	1.493	0.111	0.244	0.513	0	0	0	0	0	0	0.058	0.128	0.692	0.034	0.033	0.01	0.112	0.608
ENSG00000215494	0.045	0	0.069	0.033	0.046	0.056	0.065	0.743	0.016	0.01	0.027	0.027	0.063	0.049	0.172	0.084	0.019	0	0.063
ENSG00000215848	12.259	25.193	0	0	1.411	16.384	12.988	0.02	0.04	0	0.009	0.687	2.878	10.564	0	0	0.035	0	0.594
ENSG00000218478	2.571	3.337	0.311	1.433	1.624	5.394	7.554	1.729	0.55	2.004	0.451	2.903	4.764	6.12	1.268	1.787	1.945	3.063	5.641
ENSG00000221891	NA	NA	NA	NA	NA	0.135	0.102	0	0	0	0	0.945	0.35	0.738	0	0	0	0.226	0.541
ENSG00000221899	0	0	0	2.25	0	0	0	0.061	0	0.061	0	0.262	0.018	0.155	0.258	0.03	0.046	0.244	0.016
ENSG00000221953	0	0.128	0	0	0	0.239	0.164	0.027	0	0	0.073	0	0.026	0.109	0.072	0.095	0.011	0.021	0.022
ENSG00000221990	0.66	0.186	0.283	2.085	4.189	1.61	1.402	2.262	0.895	0.56	0.742	2.509	1.176	1.205	1.035	0.855	0.556	0.62	2.262
ENSG00000223857	1.07	0.993	0.165	0.416	0.296	1.315	1.951	0.231	0.289	0.212	0.247	1.397	0.755	1.35	0.399	0.39	0.119	0.236	1.086
ENSG00000224013	0.54	1.366	0	0.497	2.713	0	0	0	0	0	0	3.011	0.219	0.895	0.238	0.029	0.107	0	0.53
ENSG00000225021	0.255	0	0.131	0.619	0.529	0	0	0	0	0.037	0.052	0	0.148	0.626	0.218	0.155	11.375	0	0.161
ENSG00000225860	0.086	0.109	0	0	0.267	0.016	0	0.018	0.023	0	0	0.039	0.149	0	0	0	0	0	0.162
ENSG00000225917	1.542	1.646	2.526	0.19	0.849	2.952	2.263	1.867	0.87	0.493	1.354	1.446	0.631	1.167	0.508	0.315	0.216	0.39	1.763
ENSG00000230294	0	0	0	0	0.842	0	0	0	0	0	0	0	0	0	0	0	0	0	0.264
ENSG00000235766	0.403	0.34	0.069	0.065	0.326	0.018	0.09	0	0.013	0	0.022	0.044	0.033	0.07	0.926	0.362	0.079	0.194	0.521
ENSG00000236314	2.438	15.601	2.702	5.057	1.369	1.452	4.911	0.099	0.114	0.825	0.451	1.796	4.73	9.505	2.558	6.351	9.328	3.462	10.703
ENSG00000244291	1.78	2.456	0.9	1.132	4.299	0.744	0.585	0.275	0.138	0.113	0.568	2.502	1.206	1.866	0.954	1.737	0.412	0.747	4.351
ENSG00000260456	16.253	6.788	4.685	9.066	173.21	0.922	0.502	0.31	0	0.224	0.059	16.337	0.976	1.918	1.103	0.7	1.282	2.765	29.346
*H: human, C: Chimpanzee, R: Rhesus Macaque. Data Sources: Brain (C) K816: SRR306815, Cerebellum (C) K818: SRR306818, Heart (C) K820: SRR306820, Liver (C) K823: SRR306823, Testis (C) K825: SRR306825, Brain (R) RB: SRX111325, Cerebellum (R) RB: SRX209570, Fat (R) RB: SRX111324, Heart (R) RB: SRX494639, Liver (R) RB: SRX111326, Muscle (R) RB: SRX111327, Testis (R) RB: SRX111328, Brain (H) BPE: ERX0…
